# Supplementary material for: Conventional Spinal Chordomas: Investigation of SMARCB1/INI1 Protein Expression, Genetic Alterations in SMARCB1 Gene, and Clinicopathological Features in 89 Patients
Source: Cancers (Basel). 2024 Aug 9;16(16):2808. doi: 10.3390/cancers16162808 (PMC11353163; doi:10.3390/cancers16162808)
Supplement: Supplementary file 1 [file cancers-16-02808-s001.zip]

Archive with 1 entries (1 files):
- cancers-3028668-supplementary.xlsx
