# Supplementary material for: Conventional Spinal Chordomas: Investigation of SMARCB1/INI1 Protein Expression, Genetic Alterations in SMARCB1 Gene, and Clinicopathological Features in 89 Patients
Source: Cancers (Basel). 2024 Aug 9;16(16):2808. doi: 10.3390/cancers16162808 (PMC11353163; doi:10.3390/cancers16162808)
Supplement: Supplementary file 1 [file cancers-16-02808-s001.zip › cancers-3028668-supplementary.xlsx]

## Sheet: Foglio 1
Case	Gender	Age at diagnosis	Diagnosis date	Date of first surgical treatment	Tumor location (0=cervical-thoracic-lumbar region; 1=sacrococcygeal region)	Tumor size	Surgical margin (0= wide;1= intralesional or marginal)	Ki67 index (0%=nv)	Recurrence/metastasis (0=no; 1=yes)	Date of recurrence/metastasis	Last follow-up date	Status	SMARCB1/INI1 pattern expression (0=+; 1=+/-)	SMARCB1/INI1 expression type and percentage	FISH analysis results
1	M	75	2015-05-22	2015-06-22	0	6	1	0.02	0		2017-11-27	AWD	0	1
2	F	73	2011-05-13	2011-05-13	1			nv	0		2013-09-30	DOD	1	clonal 30%	not evaluable
3	M	21	2010-12-15	2011-03-21	1	16	1	0.04	1	2012-08-27	2020-01-04	DOD	1	mosaic 10%	not evaluable
4	M	74	2018-01-01	2019-09-06	0	3.5	0	0.01	0		2023-04-14	NED	0	1
5	M	66	2008-12-15	2010-11-09	0	9.9	0	nv	1	2011-09-26	2013-12-20	DOD	1	mosaic 30%	not evaluable
6	F	53	2014-09-03	2014-09-03	1	7.7		0.02	0		2022-08-05	NED	0	1
7	M	57	2013-12-24	2014-02-07	0	2.7	1	0.03	1	2015-12-11	2021-11-02	NED	1	clonal 25%	not evaluable
8	M	73	2016-04-27	2016-04-27	1	13.2		0.06	0		2018-02-01	AWD	1	mosaic 10%	co-deletion 74%
9	M	72	2019-04-03	2019-07-09	1	3.9	0	0.02	0		2022-08-23	NED	0	1
10	M	41	2018-05-10	2018-05-29	1	4.8	0	0.04	0		2023-05-15	NED	0	1
11	M	66	2009-02-25	2015-10-02	0	5	0	0.04	1	2015-10-02	2023-03-16	NED	1	mosaic 15%	not evaluable
12	M	45	2013-02-18	2013-03-22	0	3.1	0	0.07	1	2019-06-07	2023-05-09	NED	0	1
13	F	35	2012-03-08	2012-03-08	1			0.04	0		2022-08-25	AWD	0	1
14	F	51	2019-09-25	2019-10-22	1	7	0	0.09	0		2021-04-01	NED	0	1
15	F	59	2017-02-08	2017-04-07	1	4	1	0.09	0		2022-10-14	NED	1	mosaic 10%	co-deletion 55%
16	F	54	2015-02-04	2015-03-23	0	4.8	0	0.01	0		2022-10-07	NED	1	mosaic 50%	not evaluable
17	F	68	2012-05-01	2012-05-01	1			0.1	1	2019-01-22	2022-03-24	AWD	0	1
18	F	68	2013-09-01	2013-09-01	1			0.03	1	2014-08-01	2016-07-16	AWD	0	1
19	M	72	2012-03-01	2012-05-08	1	6.5	1	0.06	1	2014-11-13	2015-07-03	NED	1	mosaic 15%	co-deletion 35%
20	F	64	2014-06-09	2014-06-09	0	5.1	0	0.04	1	2015-04-01	2022-09-26	NED	0	1
21	M	71	2019-01-15	2019-01-15	1	8.5	0	0.01	0		2022-10-06	NED	1	mosaic 30%	co-deletion 64% and CNG
22	M	58	2012-04-30	2012-04-30	1	4.5	0	0.03	0		2021-11-08	NED	1	mosaic 10%	co-deletion 34%
23	M	42	2013-06-27	2013-06-27	1	3.1		0.01	1	2016-07-01	2023-03-30	AWD	0	1
24	M	61	2010-02-24	2010-03-11	1	9.8		0.01	0		2021-03-14	DOC	0	1
25	M	59	2012-07-20	2015-03-13	0	4.2	1	0.06	1	2015-03-13	2017-11-27	AWD	1	clonal 40%	co-deletion 26%
26	M	69	2011-05-12	2011-05-12	0	4	0	0.01	0		2018-01-01	NED	0	1
27	M	52	2016-05-05	2016-05-05	1			0.04	0		2017-03-30	AWD	0	1
28	M	73	2012-03-24	2012-03-24	0	5	0	0.02	1	2018-10-27	2018-10-27	AWD	0	1
29	M	28	2011-08-26	2011-08-26	0	4	1	0.04	0		2021-06-22	AWD	0	1
30	M	58	2018-01-17	2018-02-15	1	6.5	0	0.12	1	2019-11-08	2021-12-23	AWD	0	1
31	M	60	2010-07-14	2010-09-24	1	10.7	0	0.04	1	2016-06-09	2021-11-19	AWD	0	1
32	F	54	2003-03-11	2010-08-24	1	3.5	0	0.05	1	2010-06-15	2019-04-16	AWD	0	1
33	M	57	2018-09-07	2018-09-07	0	4.4	0	0.03	1	2021-06-17	2023-04-20	AWD	0	1
34	M	67	2019-02-08	2019-02-08	0	5.5	1	0.03	1	2020-07-27	2023-03-14	AWD	1	clonal 30%	CNG
35	M	61	2015-09-23	2015-09-23	0	2.2	1	0.01	0		2019-11-05	DOD	0	1
36	M	66	2019-01-31	2019-03-15	0	4.2	0	0.01	0		2023-02-02	NED	0	1
37	F	72	2017-03-06	2017-03-06	0	5.2	0	0.03	0		2019-03-25	NED	1	mosaic 20%	co-deletion 30% and CNG
38	F	81	2013-03-21	2013-03-21	1			0.04	0		2015-03-20	DOD	0	1
39	F	77	2016-07-13	2016-08-04	0	4.6	0	0.02	0		2019-09-12	NED	1	mosaic 20%	not evaluable
40	M	60	2017-11-01	2018-09-11	0	6.7	1	0.01	1	2018-09-01	2021-08-06	AWD	1	mosaic 25%	co-deletion 94%
41	F	74	2010-02-19	2010-02-19	0	6.5	0	0.03	1	2015-12-22	2017-06-29	DOD	0	1
42	M	39	2016-07-25	2020-10-14	1	11.3	1	0.08	1	2020-10-13	2021-06-29	AWD	0	1
43	M	83	2014-07-03	2014-07-03	1	6.5		0.1	0		2023-05-09	NED	0	1
44	M	41	2018-11-02	2018-11-02	0	1.4	1	0.02	0		2023-05-25	NED	1	mosaic 15%	not evaluable
45	M	58	2017-12-13	2017-12-13	0	6	1	0.01	0		2020-04-01	NED	1	clonal 60%	co-deletion 29%
46	F	69	2010-07-01	2010-07-01	1			0.04	0		2015-05-18	AWD	0	1
47	M	70	2013-08-01	2013-08-01	0			0.04	0		2014-05-07	AWD	0	1
48	M	49	2014-08-14	2014-08-14	0	4	1	0.05	1	2016-01-13	2019-11-11	AWD	1	clonal 20%	not evaluable
49	M	70	2010-08-03	2010-08-03	0	3.2	0	0.07	1	2015-02-15	2019-02-28	NED	0	1
50	F	65	2016-10-31	2016-10-31	1			0.01	0		2022-11-09	AWD	1	mosaic 80%	not evaluable
51	M	50	2014-03-19	2014-03-19	1	6.9		0.05	0		2017-07-10	AWD	1	mosaic 10%	not evaluable
52	F	64	2016-12-16	2016-12-16	1	10.6	1	0.04	1	2017-02-08	2017-03-01	AWD	1	mosaic 10%	not evaluable
53	F	50	2017-10-18	2017-10-18	1			0.05	0		2022-02-22	AWD	0	1
54	F	74	2013-12-01	2016-08-23	0	2.7	0	0.05	1	2016-06-15	2020-01-03	DOD	1	mosaic 20%	not evaluable
55	F	61	2016-01-29	2016-01-29	0		0	0.02	0		2017-06-08	NED	0	1
56	F	62	2013-11-20	2013-11-20	1		0	0.04	0		2022-11-07	NED	0	1
57	F	59	2012-01-13	2012-01-13	0	11	0	0.01	0		2022-12-01	NED	1	mosaic 15%	co-deletion 60%
58	F	28	2010-04-28	2010-04-28	0	4.3	1	0.03	1	2013-06-01	2014-04-20	DOD	1	clonal 10%	co-deletion 81%
59	F	45	2011-01-26	2011-05-24	1	3.5	0	0.02	0		2021-12-31	NED	0	1
60	M	47	2012-04-13	2012-05-02	1	7	0	nv	0		2015-04-03	NED	0	1
61	F	64	2010-12-02	2011-02-04	1	14.3	0	0.02	0		2020-12-31	NED	0	1
62	M	73	2016-09-20	2016-09-20	0	3.9	0	0.03	0		2022-11-03	NED	0	1
63	M	51	2014-09-01	2014-09-01	1			0.04	0		2019-06-30	NED	0	1
64	F	77	2015-05-01	2015-09-01	0	4	1	0.06	0		2015-09-09	AWD	0	1
65	F	71	2015-06-23	2015-06-23	0	2.5	0	0.01	1	2017-03-01	2021-03-14	AWD	0	1
66	M	73	2017-09-19	2017-09-19	0	3.3	1	0.01	0		2021-05-01	DOD	1	mosaic 20%	co-deletion 67% and CNG
67	M	81	2019-11-19	2019-11-19	1	10.8	0	0.03	0		2020-11-05	NED	0	1
68	M	17	2017-05-01	2017-08-01	0	7.3	1	nv	1	2017-08-01	2023-06-08	AWD	1	clonal 50%	co-deletion 32% and CNG
69	F	67	2011-03-01	2011-03-01	1	8.4	0	nv	1	2021-06-01	2022-09-15	AWD	1	mosaic 15%	not evaluable
70	F	59	2016-03-23	2016-05-09	1	6.8	0	0.01	1	2020-09-07	2020-07-20	NED	0	1
71	M	52	2012-07-27	2012-07-27	0	3	1	nv	1	2015-05-06	2019-11-28	AWD	1	mosaic 40%	not evaluable
72	M	46	2010-06-01	2011-01-27	1	3.5	1	0.01	1	2015-04-01	2023-04-06	NED	0	1
73	M	79	2013-04-11	2017-04-14	1	11.5	1	0.05	1	2017-01-18	2018-01-01	NED	1	clonal 20%	co-deletion 44% and CNG
74	M	56	2018-04-23	2018-10-03	0	6	0	0.01	1	2020-06-25	2021-06-12	NED	1	mosaic 40%	not evaluable
75	M	61	2015-05-15	2015-05-15	0	3.1	0	0.09	1	2016-12-15	2020-11-02	AWD	1	mosaic 20%	co-deletion 63%
76	F	69	2010-02-12	2010-02-12	0	3.2	0	0.02	1	2013-11-28	2021-07-15	AWD	0	1
77	M	40	2010-10-19	2010-10-19	1	8.8	0	nv	0		2022-09-23	NED	1	mosaic 20%	not evaluable
78	F	38	2014-12-22	2014-12-22	1	6.8	1	0.01	1	2016-02-23	2016-02-23	AWD	0	1
79	F	30	2008-03-01	2015-07-30	0	2.3	1	0.01	1	2015-07-30	2020-01-12	AWD	1	mosaic 30%	not evaluable
80	F	69	1995-06-01	2015-12-01	0		0	0.02	1	1998-04-01	2019-03-18	AWD	0	1
81	F	64	2014-01-28	2014-01-28	1	5.6	0	0.04	1	2015-05-04	2021-09-03	AWD	0	1
82	M	61	2012-07-03	2012-07-03	1	1.8	0	nv	0		2021-10-14	NED	0	1
83	M	55	2019-02-08	2019-05-14	1	6.4	0	0.02	0		2019-05-20	NED	0	1
84	F	60	2014-06-01	2014-06-01	1	4.1		0.11	1	2016-02-25	2016-03-03	NED	0	1
85	M	62	2011-05-03	2011-05-03	0	7	0	0.05	1	2013-02-19	2019-02-21	NED	0	1
86	F	58	2012-10-05	2013-01-29	0	4	0	nv	0		2021-11-11	NED	1	mosaic 10%	not evaluable
87	F	55	2012-12-19	2013-03-08	0	3.4	0	0.04	1	2013-03-08	2018-01-01	AWD	1	clonal 40%	co-deletion 70%
88	M	68	2012-10-01	2012-10-01	1	7.6		0.01	0		2021-04-14	NED	1	mosaic 30%	not evaluable
89	F	86	2019-07-12	2019-07-12	1	10.4	1	0.03	0		2019-08-21	NED	0	1
